# Supplementary material for: Creatively Adapting Touch-Based Practices to the Web Format During the COVID-19 Pandemic: Systematic Review
Source: J Med Internet Res. 2023 Oct 26;25:e46355. doi: 10.2196/46355 (PMC10636621; doi:10.2196/46355)
Supplement: Multimedia Appendix 2 [file jmir_v25i1e46355_app2.xlsx]

## Sheet: Sheet1
Name of First Author	Year of Publication	Research aim	Study design	Data Collection	Study Population	Study Population Sample Size	Field of Study	Practitioners backgrounds	Telehealth Method	Country/ Setting	Quality Rating	Priliminary relies on touch during in-person treatment	Mention of Lack of Touch as Barrier
Athanasiadi I.	2020	To explore how the different senses contribute to the perception of our world and integrating them into a choreographic practice.	Practcice-as-Research Methodology consisting of both theory and practice	Observations, audience feedback, reflections	Audience member		Dance	Choreographer, Dancer	Online platform Zoom	UK	9	No	Yes
Ben-Arye E.	2020	To examine the qualitative impact of an online integrative oncology treatment program, designed in response to the restrictions created by the current COVID-19 pandemic.	Controlled, non-randomized Study	patient-preference, prospective, controlled, and non-randomized study	patients were aged ≥ 18 years and undergoing chemotherapy in a neoadjuvant, adjuvant, or palliative care setting for solid tumors	56	Integrative Oncology	Multidisciplinary team from conventional medical, paramedical and non-medical fields, all trained in integrative and supportive oncology care, chinese medicine	Commercial video applications and some non-video phone calls	Israel	9.5	No	Yes
Datlen W.	2020	To analyse how the creation of a virtual art therapy studio in absence of an actual studio environment may allow Learning Disabled clients to remain included, connected and supported during a global crisis	Case Report	Observation of students developments, artworks, conversations and contributions, informal feedback	young adults with learning disablities	5	Arts Therapy	Arts-Therapists and Support worker	WhatsApp online platform (video and phone)	UK	8	no	Yes
Eve J.	2022	To explore the some of the common threads which have been emerging for practitioners and clients who are working virtually in online body psychotherapy sessions.	Integrated, theory, clinical vignettes and authors personal refelctions (as therapist and as client)	Personal reflections of author as client and therapist of body therpies	Clients		Body Psychotherapy	Body Psychotherapist	Online platform	UK	8.5	yes	Yes
Feniger-Schaal R.	2022	To identify changes in the use of the arts in therapy, resources that contributed to the delivery of therapy, and the role of therapists’ creative self-efficacy in adapting to these changes	Online Survey	descriptive statistics to quantitatively depict and summarize the char- acteristics of the participants and determine the central tendency and the variability in the data	arts-therapists who offered telehealth consultations	1534	Arts-therapy	Creative Arts-therapists (art therapy, music therapy, dance movement therapy, drama therapy, psychodrama, poetry or biblio-therapy, and multimodal expressive therapies	any distance/ teletherapy by video, telephone or any other platform	No geographic restriction, Israel, Canada, USA and other countries	10	No	Yes
Gauhe G.	2020	To explore the role of touch and proximity as a strategy for connection in contemporary performance and the impact of such methods on the audience experience.	Practice-as-Research	Reflections, observations, interviews and reviews	Audiences		Contemporary Dance	Choreographer, Dancer	Online platform Zoom	UK	9	yes	Yes
Grant C.	2022	To determine what barriers and facilitators physiotherapists perceive to using telehealth, to determine willingness to use and to determine perspectives on training in the use of telehealth	Interview Study	Semi structured interviews	Physiotherapists who worked with children at least once per week	10	Physiotherapy	Physiotherapists	Online platform wth video option, e.g. Zoom, mobile	Australia	9.5	yes	Yes
Karam K.	2022	To examine the utilisation and applicability of videoconferencing software Zoom, and other streaming software compatible with it, in creating a viable performance option for theatre practitioners and audiences during mandatory social distancing.	Case Study	A critical and analytical approach to performances of two Zoom plays	Audiences of the events		Theatre, Drama	Actors, organisers of the event, practitioners	Online platform Zoom	USA	8	No	No
Lord Ferguson S.	2022	To offer insights about the work with a couple using systemic, developmental attachment, dialogical, and somatic trauma theories during online sessions.	Case Study	Reflections, observations	A Couple, Sarah and Dan	2	Psychology, Couple Therapy	Psychologist	Online platform Zoom	USA	9.5	No	No
Malliaras P.	2021	To investigate the use of, and views towards tel- ehealth among allied health clinicians treating people with musculo- skeletal conditions during the coronavirus pandemic.	Cross-sectional survey	E-Survey	allied health clinicians treating people with musculoskeletal conditions during the coronavirus pandemic	1185	Allied Health	Allied Health clinicians: Physiotherapists Podiatrists Osteopath Chiropractor Myotherapist Occupational therapist Other	Various tele-conference applications (e.g. American Medical Software, AccuRx, Blue Eye, Bluejeans, Cliniko, Google Meet, Google Hangouts, Gensolve, Doxy, Jane, Microsoft Teams, etc), or a combination of different teleconference applications.	No geographic restriction	9	Yes	Yes
Moloney P.	2021	To describe the author's efforts to sustain an online version of a well-established community psychology-oriented group for men with learning disabilities during challenging times.	Reflective Paper	Reflections of author	Men with learning disabilities (ageed 20-50)		Psychology	Two Learning disability psychologists and an NHS Foundation Trust Evaluation Lead	Online and hybrid event: Online platform, Microsoft Teams and some socially distanced, library-based participants.	UK	9	No	No
Rugh R.	2022	To explore the benefits and challenges of virtual dance, examining whether online dance can acutely improve mental health and enhance social connectivity.	Pre,- and Post,- intervention online Survey	Data from both the pre- and post-intervention surveys were collected and stored using Qualtrics	age 18 or older, capable of engaging in physical activity, living within the United States, and English speaking	59	Dance	Dance Teacher	Online platform Zoom	USA	9	No	No
Snyder K.	2021	To establishing a new framework for creating a ‘magic circle’ for emotional resonance to create positive change	Personal observations during online intervention		Children and teens with a variety of mental health issues		Art Therapy	Art therapist, child therapist	Online platform conforming to the privacy standards set by federal and state entities that govern therpay practice	USA	8.5	No	No
Sieradzki A.	2022	To explore how the authors kept students engaged in an online and hybrid studio environment using Anne Green Gilbert’s brain-compatible dance education methodologies as a framework for assignments and activities.	Case Report	Observations, reflections	Dance Students		Dance	Dance Teachers	Online platform Zoom, TikTok, Instagram	USA	8	No	No
Thorpe H.	2022	To explore the engagement with digital technologies of women who work in the sport and fitness sector during pandemic times.	semi-structured digital interviews		women who were living in Aotearoa New Zealand during the pandemic and working in the sport or fitness industry	17	Sports and Fitness Industry	women who operated and ran fitness studios (i.e., CrossFit, Yoga) or their own training programs (i.e., running, functional fitness, boxing), trainers at gyms, coaches for other athletes or participants, elite athletes.	Online platform Zoom, WhatsApp	New Zealand	10	no	yes
Usiskin M.	2020	To create specific online models for social engagement, and the thinking and ethics behind these.	Case Report		People displaced due to conflict, persecution and poverty both in the UK and internationally		Arts Therapy	Arts-Therapists	Video conferencing platform Zoom and Image sharing platform Instagram	France	9	no	yes
Weaver M.	2020	To learn from the experiences of rural hospice nurses caring for children at the end of life using telehealth modalities to inform palliative communication.	Interview Study	Voice-recorded phone interviews	Adult-trained hospice nurses	15	Hospice care/ Nursing	Nurses		USA	9.5	yes	yes
