# Supplementary material for: Creatively Adapting Touch-Based Practices to the Web Format During the COVID-19 Pandemic: Systematic Review
Source: J Med Internet Res. 2023 Oct 26;25:e46355. doi: 10.2196/46355 (PMC10636621; doi:10.2196/46355)
Supplement: Multimedia Appendix 3 [file jmir_v25i1e46355_app3.xlsx]

## Sheet: Sheet1
Name of First Author	Adapted working method: cross-field methods	Creative use of online platform's tools/ additional technologies	Adapted working methods to address "no touch" or lack of shared physical space online	Creative Methods that made use of materials / Additional creative tools	Original Methods that underwent adaptation
Athanasiadi I.	Inspired by meditation activities to shift the body's attention to it's relationship with the surroundings and to reshift the body's attention to its sensorial imagination	Offering a virtual foyer after the experience to share experiences or answer questions	Recording of choreographer's voice which guided the experience through a bodily awareness and exploration process: participants were asked to touch,smell and feel with eyes closed. Touching different objects surrounding them: sometimes touching different objects and smelling scents would trigger different memories of past encounters	Remote performance through the use of a box which included a score, a booklet, two soundtracks, two jars with perfumes in solid state and a blindfold. Using the scent to draw associations between the sesnations of the body at a specific location of the room with the memory of a sensation that the scent triggered: example, for some experiencers the apple spice scent placed inside the nest brought …	A live experience/performance for the senses that consisted of various elements and to be realised at one specific place and at one specific time
Ben-Arye, E.	Movement therapies (Feldenkrais/ Paula methods and/or Qi Gong) Mind-body-spiritual approaches Herbal medicine use practitioner-guided self-acupuncture Manual-touch therapies (self-administered) Breathing exercises Guided touch-based exercises (e.g. massage) Chinese medicine Body screening Conversations with Spiritual Care provider		Self-acupressure on the PC-6 point to alleviate chemotherapy-induced nausea. When present, caregivers participated in patient's treatment. Self-administered manual-touch therapies (e.g. self-massage) Asking caregivers or housemates to support treatment by administering guided self-treatments (e.g. loacting acupuncture points, joining in with relaxation exercises or body screens) Self-touch exerci…	Videos, diagrams, photographs or educational material to help the patient understand and implement the guided self-treatment Body Screening (e.g. when facing difficulties to fall asleep)	Complementary Medicine modalities: Manual/touch, movement, Mind-body medicine, Shiatsu. Many treatments entail physical touch and/or personal and mindful interaction
Datlen Gilian W.		Using WhatsApp as a 'virtual gallery', evoking a sense of exhibition to echo original approach.	Use of clay to create sensorial opportunities, specifically to address the lack of touch due to the pandemic.	Ordered arts-materials to participants home: sketchbook, two options of media (a material funamental to their typical art making proccess)	Use of practical and expressive touch with the young adults where appropriate, with consent. In-person studio arts-therapy group Exhibiting artworks in local galleries with prior consent of the artists
Eve J.			self-massage, self-holding leaning/pushing against walls using props such as pillows and blankets for 'centring', 'containing' or 'moving' energy Use of props to recall past encounters with touch (recall memories)	Embodied relating and somatic resonance Use of objects to tocuh e.g. a towel to move between hands	Touch as essential aspect of body psychotherapy Use of props as representative objects for gestalt experiments or as physical boundaries
Feniger-Schaal R.		Sharing of images, videos, music Screensharing, watching youtube vieos, cartoons about emotions, PowerPoint and Network games Use of screen as theatre- where you can disappear and only show certain parts of the body Using virtual backgrounds on Zoom to enhance esthetic experience Creating and sharing digital art: Drawing on digital whiteboard Making art separately in the client’s own location dur…		Digital resources, worked with materials that clients had at home Role play via Zoom: patient used materials at home to make a costume Entry and exit from reality is much clearer online	Art making, music, movement and gestures and performed or written characters and stories. Play therapy including board games and questions games, children’s imaginary play, associative games, virtual games, exploring and sharing of metaphors, guided imagination. Embodied enactive work: authentic movement, expression of embodied images, free style dancing and improvisation, mirroring or imitation …
Gauhe G.		Screen recordings being used as film material later on to create a collage film about sensorial experiences during lockdown and as a visual diary	Evoking touch-like sensations by means of imagery and kinesthetic empathy. Using "Imagery" to recall past experiences and memories. Use of ideokinaesis (an approach to improve posture or fluency of movement through guided imagery) Use of self-touch, exteroceptive touch, and listeninng to touch. Fostering kinesthetic imagery and kinesthetic empathy by demonstrating action on one's own body while p…	Use of objects available in people's homes e.g. blankets, pillows, mattress for guided meditation or to support the recreation of touch-like sensations	Methods which ususally involve direct physical contact between the performers and audience members. Practical research requiring close proximity between performers and/or audience members Using touch as a tool for connection and intimacy in contemporary performance
Grant Clair M.	Support of therapists who were present in the same location as the child made treatment much easier.		Asking parents/ carer to touch and 'feel' for the physiotherapist and to report back	Singing to the child online to engage them Use of dolls as communication tool, to model what they wanted the parents to do for them	Physical Assessments of children involving physical contact Physiotherapy interventions addressing the physical aspect of the delay Perceptual motor therapy Exercise programs Weight bearing training Spatial training Parent facilitated exercises Provide equipment advice Aassessment of muscle tone, range of motion, and strength training
Karam K.		Flexible software which allows variable software programs to stream through its webcam: OBS virtual camera which offers vaiable media sources and graphic designs to improve visual effects, Qlab- to control sound and video effects. Remote-control software allows a member of the technical crew to log into the actors’ personal computers and control them. An external additional camera can be attached…		Stage props are employed to create a virtually conceptual integration among panels Use of objects as props in people's own homes Creation of co-existance in same place by dividing screen in four active panes but only one is occupied by an actor sound as unifying thread Movement is manipulated to virtually transcend and erase the separating frames between windows Simultaneous actions and reactions…
Lord S.	Breathing exercise when siting back-to-back Somatic action techniques to connect and to communicate		Direct touch of partner Back-to-back touch	Back-toBack listening to connect: talking for two minutes each in turns without interruption. It conveys empathy, intimacy and discharges tightly held anxieties. Foam roller exercise: trust exercise. One stands on the roller the other one stabilizes the person standing.	Dramatic enactment exercises blending different theories and practices: milan systemic theory, development attachment theory, dialogical theory, somatic trauma theory, shared traumatic stress
Malliaras P.	Taking on role as coaches enabling encouragement of self-management, rather than their tradi- tional role as ‘fixers’, providing hands on care.		Self-delivered palpation, self-delivered special tests to assist with diagnosis Family member/carer assisted tests/palpation Guided self-administration of manual therapy: Taping, hot/cold therapy, electrotherapy, shockwave therapy Encouragement for self-management, active patient	Running and walking gait assessments Body charts On-screen annotations (e.g. joint range measurment)	Touch involving assessments Exercise, education and activity modification Manual techniques e.g. massage, shockwave, dry needling, taping and splinting
Moloney Paul		For hybrid sessions: Employed a projector and a screen at the front of the room, with dual webcam coverage: helped to create context and to maintain focus and flow.		Encouraging participants to develop shared gestures or hand signals to indicate when someone wants to speak or take a break and seek comments from the group as to how the meeting could be modified to make them friendlier and easier	Regular, in-person meetings Sharing of printed photographs, easy red literature and pictures or words drawn freehand by presenters and fascilitators on a wall-mounted board. Meetings around a shared table
Rugh R.		Use break-out feature on Zoom to to choreograph a movement phrase together utilizing the spatial framing of the Zoom screen as an aesthetically engaging and effective teaching tool: playing with perspective, proximity/distance, angles and framing	Guided movement practices that focus on internal felt states. Instructions to attend to bodily sensation as they contact the floor, an object in the room, other parts of the body, a person in their home.	Use of objects in the room Touching various surfaces e.g. the floor Involve other members in the house	In-person dance classes Group exercises Mirroring exercises Individual tasks (e.g. somatic breathing exercises) Watching each other perform a phrase Partnering exercises
Snyder K.		Shared-screen art making tools, such as white boards and photo-sharing and digital collage-making tools such as Adobe and Canva.		Creating reocurring rituals for online meetings Tasks to encourage emotional awareness: Interactive, visual puzzle through the screen Seated stretches and freeze dance Mirroring actions, mirroring facial expressions	Unique treatment plan for each client Therapy space with an art table and art materials Engaging client in creative process art therapy groups that focus on the social development of children through emotion regulation, interpersonal awareness and social functioning
Sieradzki A.		Use of TikTok video editing tools to create essays in the form of short videos	Use of imagination to imagine holding and touching certain objects or other people: e.g. one student holding a static shape, while the rest of the class envisioned moving that three-dimensional figure in front of them	Responding to weekly movement challenges on TikTok: prompts included, distilling an essay into a short 30 seconds to one minute phrase ina amodern or contemporary choreographer's signature style. Use of props to convey meaning during video assignments e.g. toilet paper, household cleaning products, masks, and gloves	Contemporary Dance Technique and Choreography classes Physical activities Group activties Self-directed tasks, e.g. making own choreography
Thorpe H.			Creating space for people to connect and to build online communities Enacting an ethos of care with kindness via singular and collective desires and compassion for their virtual communities Screens and technologies co-constituted women’s shifting relations with friends, colleagues and clients, producing new sensorial experiences of touch, connection and care	Creating a space for additional caring conversations Having a 'social day' once a week on Zoom Creating a treasure hunt around people's own homes. (e.g.: find something that is helping you through this lockdown, and then everybody will go and pick up something (household item) and then, and you show what it is and if other people have picked up the same thing you don’t get a point.)	Regular physical activities In close proximity to other bodies Observing, commenting on, and adjusting for technique, safety, proficiency and aesthetics Touching moving bodies
Usiskin M.		Using the body as a material itdelf by blocking out the camera with the thumb and creating an image with a piece of cloth or paper, which created a new image. Not using materials but instead the body and the screen Live performance: platform itself acted as a stage and individuals were invited to play with that space (e.g. The objects arriving and the objects being carefully prepared were quite p…	Incorporating many sensory aspects such as sight, sound, smell, touch and movement Overcoming issues of social distance and physical seperation by covering and uncovering the camera to explore transparency, opacity, closeness and distance.	People connected through the use of objects and photos by inviting participants to share personal materials. Presentation of personally prepared objects as a way to communicate without words. Objects triggered memories and experiences of others. Games to release emotions Natural and domestic household objects to make art with Simple tools including getting people to find objects around them of a …	Face-to-face Community Table in the refugee day centres in Calais and Paris Art making with differen materials
Weaver Meaghann S.				Strategic and purposeful inquiries about patients emotions, feelings or senses e.g. what is your heart telling you? What are you sensing in the room? Asking questions about personal experiences or hobbies to foster care and trust (e.g. name of favorite pet)	In-person
