# Supplementary material for: Creatively Adapting Touch-Based Practices to the Web Format During the COVID-19 Pandemic: Systematic Review
Source: J Med Internet Res. 2023 Oct 26;25:e46355. doi: 10.2196/46355 (PMC10636621; doi:10.2196/46355)
Supplement: Multimedia Appendix 4 [file jmir_v25i1e46355_app4.xlsx]

## Sheet: Sheet1
Name of First Author	Appendix 6 Contribution of Studies to the Synthesis of creatively adapted working methods	Adapted working method: cross-field methods	Creative use of online platform's tools/ additional technologies	Adapted working methods to address "no touch" or lack of shared physical space online	Creative Methods that made use of materials / Additional creative tools	Creative methods requiring prior preperation of practitioner or participant	Original Methods that underwent adaptation
Athanasiadi I.	2020	X	X	X	X	X	X
Ben-Arye, E.	2020	X		X	X	X	X
Datlen Gilian W.	2020		X	X	X		X
Eve J.	2022			X	X		X
Feniger-Schaal R.	2022		X		X	X	X
Gauhe G.	2020		X	X	X	X	X
Grant Clair M.	2022	X		X	X	X	X
Karam K.	2022		X		X
Lord S.	2022	X		X	X		X
Malliaras P.	2021	X		X	X	X	X
Moloney Paul	2021		X		X		X
Rugh R.	2022		X	X	X		X
Snyder K.	2021		X		X	X	X
Sieradzki A.	2022		X	X	X		X
Thorpe H.	2022			X	X		X
Usiskin M.	2020		X	X	X	X	X
Weaver Meaghann S.	2020				X
